# Supplementary material for: Estimation of true height: a study in population-specific methods among young South African adults
Source: Public Health Nutr. 2016 Sep 9;20(2):210–9. doi: 10.1017/S1368980016002330 (PMC5244443; doi:10.1017/S1368980016002330)
Supplement: Supplementary file 1 [file S1368980016002330sup.zip]

Archive with 13 entries (13 files):
- S1368980016002330sup001.pdf
- S1368980016002330sup002.pdf
- S1368980016002330sup003.pdf
- S1368980016002330sup004.pdf
- S1368980016002330sup005.pdf
- S1368980016002330sup006.pdf
- S1368980016002330sup007.pdf
- S1368980016002330sup008.pdf
- S1368980016002330sup009.pdf
- S1368980016002330sup010.pdf
- S1368980016002330sup011.pdf
- S1368980016002330sup012.pdf
- S1368980016002330sup013.doc
